# Supplementary material for: Four New Pairs of MetO-Containing Diketopiperazine Enantiomers: Isolation, Synthesis and Potential Anti-Parkinson’s Disease Activity
Source: Mar Drugs. 2025 Dec 13;23(12):477. doi: 10.3390/md23120477 (PMC12734934; doi:10.3390/md23120477)
Supplement: Supplementary file 1 [file marinedrugs-23-00477-s001.zip]

Archive with 1 entries (1 files):
- marinedrugs-4002856-supplementary.pdf
